# Supplementary material for: EpicPCR 2.0: Technical and Methodological Improvement of a Cutting-Edge Single-Cell Genomic Approach
Source: Microorganisms. 2021 Aug 2;9(8):1649. doi: 10.3390/microorganisms9081649 (PMC8399275; doi:10.3390/microorganisms9081649)
Supplement: Supplementary file 1 [file microorganisms-09-01649-s001.zip]

Archive with 2 entries (1 files):
- microorganisms-1285297-supplementary/
- microorganisms-1285297-supplementary/Supplementary Tables_protocol-epicPCR.xlsx
