# Supplementary material for: EpicPCR 2.0: Technical and Methodological Improvement of a Cutting-Edge Single-Cell Genomic Approach
Source: Microorganisms. 2021 Aug 2;9(8):1649. doi: 10.3390/microorganisms9081649 (PMC8399275; doi:10.3390/microorganisms9081649)
Supplement: Supplementary file 1 [file microorganisms-09-01649-s001.zip › microorganisms-1285297-supplementary/Supplementary Tables_protocol-epicPCR.xlsx]

## Sheet: Table S1
Table S1: List of the primers used in this study
	Name	Sequence (5' - 3')	Targeted gene	Reference
	traBSXT-2	CGGCGATCAAGAAACACTCT	traB (SXT/R391 elements)	This work
	traBSXT-1_519R	GWATTACCGCGGCKGCTGCTGCATTRCTGAGGATTCAA	traB epicPCR linker	This work
	1492R	GGTTACCTTGTTACGACTT	16S rRNA	Lane (1991)
	traBSXT-3_comp-inv	MGCTCTRAATCGGTTRGGTA	traB epicPCR nested	This work
	Illum_785R_1	GTGACTGGAGTTCAGACGTGTGCTCTTCCGATCTGACTACHVGGGTATCTAATCC	16S rRNA reverse primer with Illumina TruSeq adapter	Hultman et al., (2018)
	Illum_785R_2	GTGACTGGAGTTCAGACGTGTGCTCTTCCGATCTaGACTACHVGGGTATCTAATCC	16S rRNA reverse primer with Illumina TruSeq adapter	Hultman et al., (2018)
	Illum_785R_3	GTGACTGGAGTTCAGACGTGTGCTCTTCCGATCTtctGACTACHVGGGTATCTAATCC	16S rRNA reverse primer with Illumina TruSeq adapter	Hultman et al., (2018)
	Illum_785R_4	GTGACTGGAGTTCAGACGTGTGCTCTTCCGATCTctgagtgGACTACHVGGGTATCTAATCC	16S rRNA reverse primer with Illumina TruSeq adapter	Hultman et al., (2018)
	SXT-3_comp-inv-Illumina	ATCTACACTCTTTCCCTACACGACGCTCTTCCGATCTMGCTCTRAATCGGTTRGGTA	traB epicPCR nested primer with Illumina TruSeq adapter	This work
	U519R-block10	TTTTTTTTTTGWATTACCGCGGCKGCTG/3SpC3/	epicPCR unfused products	Spencer et al., (2016)
	U519F-block10	TTTTTTTTTTCAGCMGCCGCGGTAATWC/3SpC3/	epicPCR unfused products	Spencer et al., (2016)
	Additional references
	1. Hultman J, Tamminen M, Pärnänen K, Cairns J, Karkman A, Virta M. Host range of antibiotic resistance genes in wastewater treatment plant influent and effluent. FEMS Microbiol Ecol. 2018;94(4).
	2. Lane, DJ. 16S/23S rRNA sequencing. In:Nucleic Acid Techniques in Bacterial Systemantics, Stackebrandt, E & Goodfellow, M (eds), Wiley & Sons: Chinchester, England. 1991;115-175.
	3. Spencer SJ, Tamminen MV, Preheim SP, Guo MT, Briggs AW, Brito IL, et al. Massively parallel sequencing of single cells by epicPCR links functional genes with phylogenetic markers. ISME J. 2016;10(2):427‑36.

## Sheet: Table S2
Table S2: List of OTUs detected in the 3 Meurthe River water samples when targeting SXT/R391 carrying bacteria
			Reads/Bead batch
	#OTU ID	OTU Family	A1	A2	A3	B1	B2	B3	C1	Total
	OTU1	f:Aeromonadaceae	4572	22493	8131	4993	11637	2278	9231	63335
	OTU10	Undetermined	8	767	263	88	378	1	278	1783
	OTU102	f:Rhodocyclaceae	4	0	17	0	1	0	0	22
	OTU103	f:Oceanospirillaceae	0	0	58	0	0	0	0	58
	OTU105	f:Saprospiraceae	38	1	2	0	0	0	0	41
	OTU106	f:Pseudomonadaceae	157	2	11	0	1	0	0	171
	OTU107	Undetermined	49	2	1	1	0	0	0	53
	OTU108	f:Moraxellaceae	1	1	14	0	0	0	0	16
	OTU109	f:Opitutaceae	28	4	3	0	0	0	0	35
	OTU11	f:Burkholderiaceae	319	35	194	7	8	8004	0	8567
	OTU110	Undetermined	23	9	0	7	1	1	0	41
	OTU113	Undetermined	1	0	10	0	0	0	0	11
	OTU114	f:Flavobacteriaceae	2	0	14	0	0	0	80	96
	OTU115	f:Verrucomicrobiaceae	30	10	5	0	0	0	0	45
	OTU116	Undetermined	27	1	0	2	1	0	0	31
	OTU118	Undetermined	10	3	11	1	0	2	0	27
	OTU119	Undetermined	28	0	0	0	0	0	0	28
	OTU12	f:Aeromonadaceae	92	815	384	423	755	109	578	3156
	OTU120	f:Bacteriovoracaceae	21	18	12	3	2	1	0	57
	OTU121	f:Flavobacteriaceae	16	2	11	3	3	0	0	35
	OTU127	f:Oceanospirillaceae	0	24	0	0	0	0	0	24
	OTU13	f:Enterobacteriaceae	24	109	0	0	0	0	246	379
	OTU130	f:Pseudomonadaceae	40	0	0	0	0	0	0	40
	OTU131	Undetermined	20	4	17	0	2	0	0	43
	OTU132	Undetermined	1	1	1	15	0	0	0	18
	OTU133	Undetermined	25	0	0	0	0	0	0	25
	OTU134	f:Cryomorphaceae	30	0	8	0	0	0	0	38
	OTU135	Undetermined	17	1	5	0	0	0	0	23
	OTU139	f:Helicobacteraceae	12	0	0	1	8	0	0	21
	OTU14	Undetermined	1047	3165	248	14	6	0	0	4480
	OTU142	f:Rhodocyclaceae	0	0	0	0	22	0	0	22
	OTU143	f:Unclassified_Burkholderiales	57	1	42	6	0	0	0	106
	OTU144	f:Sphingomonadaceae	19	17	4	3	0	0	0	43
	OTU145	f:Verrucomicrobiaceae	48	1	0	0	1	0	0	50
	OTU146	f:Flavobacteriaceae	0	1	10	0	0	0	0	11
	OTU148	f:Verrucomicrobiaceae	6	1	25	0	0	0	0	32
	OTU149	f:Unclassified_Spartobacteria	30	5	1	1	0	0	0	37
	OTU15	f:Chitinophagaceae	2527	128	2107	12	15	31	0	4820
	OTU151	Undetermined	18	2	1	0	0	0	0	21
	OTU152	f:Cryomorphaceae	23	3	0	0	0	0	0	26
	OTU155	f:Spirochaetaceae	0	0	13	0	0	0	0	13
	OTU156	f:Flavobacteriaceae	2	5	10	2	0	1	0	20
	OTU158	f:Rhodospirillaceae	0	0	13	0	0	0	0	13
	OTU16	f:Cytophagaceae	58	69	4106	16	6	4	0	4259
	OTU163	f:Comamonadaceae	3	136	6	1	2	0	0	148
	OTU166	Undetermined	610	15	45	0	1	0	0	671
	OTU17	f:Flavobacteriaceae	793	69	4365	2	20	8	0	5257
	OTU174	f:Flavobacteriaceae	0	11	0	0	0	0	0	11
	OTU18	Undetermined	2949	13	742	16	6	4	0	3730
	OTU183	f:Rhodobacteraceae	17	32	86	3	2	1	0	141
	OTU19	f:Chromatiaceae	2831	2	1511	6	0	1	1	4352
	OTU191	f:Comamonadaceae	10	1	0	16	1	0	1	29
	OTU197	f:Methylophilaceae	0	1	0	262	0	0	0	263
	OTU199	f:Rhodobacteraceae	21	3	2	0	0	0	0	26
	OTU2	f:Campylobacteraceae	63	12491	6657	1059	6477	419	2266	29432
	OTU20	f:Enterobacteriaceae	0	0	58	0	1	0	0	59
	OTU209	f:Unclassified_Spartobacteria	11	0	3	0	0	0	0	14
	OTU21	f:Chromatiaceae	36	1806	32	4	1	4	0	1883
	OTU22	f:Cryomorphaceae	0	0	0	1946	0	0	0	1946
	OTU229	Undetermined	1	96	81	115	75	0	110	478
	OTU23	f:Cryomorphaceae	6	12	2	1586	1	3	0	1610
	OTU24	Undetermined	5	9	3	3	1	170	0	191
	OTU242	Undetermined	3	11	2	2	0	0	0	18
	OTU249	f:Flavobacteriaceae	50	6	65	0	36	1	0	158
	OTU25	f:Flavobacteriaceae	415	65	916	4	21	5	1	1427
	OTU27	f:Oxalobacteraceae	0	0	0	1106	0	1	0	1107
	OTU274	Undetermined	52	0	8	0	0	0	0	60
	OTU280	Undetermined	24	8	15	4	2	1	0	54
	OTU29	Undetermined	0	167	37	0	261	56	27	548
	OTU3	f:Flavobacteriaceae	476	14	593	17203	14	2	3	18305
	OTU30	f:Flavobacteriaceae	1031	4	2	2	0	1	0	1040
	OTU31	f:Planococcaceae	0	32	3	712	4	13	0	764
	OTU314	f:Chitinophagaceae	5	11	11	1	0	4	0	32
	OTU317	f:Comamonadaceae	10	6	1	0	0	0	0	17
	OTU32	f:Methylophilaceae	726	22	290	6	16	49	0	1109
	OTU33	f:Chitinophagaceae	0	76	9	1	0	0	0	86
	OTU34	Undetermined	0	350	62	0	92	0	107	611
	OTU342	f:Aeromonadaceae	4	51	5	3	3	3	0	69
	OTU348	f:Comamonadaceae	17	29	28	2	2	7	0	85
	OTU35	f:Sphingomonadaceae	746	16	5	1	2	1	0	771
	OTU37	Undetermined	773	0	0	0	0	0	0	773
	OTU38	f:Flavobacteriaceae	321	36	629	0	30	2	0	1018
	OTU40	f:Shewanellaceae	19	0	0	0	0	558	0	577
	OTU42	Undetermined	738	182	156	117	3	2	1	1199
	OTU44	f:Enterobacteriaceae	13	0	15	0	0	0	0	28
	OTU48	f:Armatimonadaceae	226	45	66	3	0	1	0	341
	OTU49	Undetermined	0	0	3	289	0	0	0	292
	OTU5	f:Comamonadaceae	10929	657	671	10361	103	340	104	23165
	OTU51	f:Cyclobacteriaceae	277	21	0	3	2	1	0	304
	OTU52	f:Flavobacteriaceae	121	25	273	6	65	0	0	490
	OTU53	f:Methylophilaceae	9	5	33	1	1	1	0	50
	OTU55	f:Aeromonadaceae	0	36	24	140	23	0	0	223
	OTU56	f:Rhodobacteraceae	194	27	179	9	9	2	0	420
	OTU57	f:Oceanospirillaceae	100	0	0	0	0	0	0	100
	OTU58	f:Aeromonadaceae	0	163	0	0	0	0	0	163
	OTU59	f:Chitinophagaceae	29	48	105	14	5	17	0	218
	OTU6	f:Chitinophagaceae	18	19	23	5	3	13982	0	14050
	OTU60	Undetermined	0	182	0	0	0	0	6	188
	OTU62	f:Bacteroidaceae	37	0	13	0	0	0	0	50
	OTU63	f:Aeromonadaceae	0	1	17	168	0	0	1	187
	OTU65	Undetermined	0	60	0	0	27	0	0	87
	OTU7	f:Flavobacteriaceae	5830	1008	10113	332	432	73	3	17791
	OTU70	Undetermined	128	13	1	0	3	2	0	147
	OTU71	Undetermined	96	10	19	0	2	0	0	127
	OTU72	f:Cyclobacteriaceae	15	21	12	69	5	4	0	126
	OTU73	f:Flammeovirgaceae	1	0	0	108	0	0	0	109
	OTU74	f:Burkholderiaceae	95	18	28	1	0	2	0	144
	OTU75	f:Alcaligenaceae	5	8	120	4	0	3	0	140
	OTU76	Undetermined	106	0	0	0	0	0	0	106
	OTU77	Undetermined	4	1	0	101	0	0	0	106
	OTU78	f:Verrucomicrobiaceae	151	14	15	1	1	1	1	184
	OTU8	f:Chromatiaceae	94	16	13833	0	0	26	0	13969
	OTU80	f:Chromatiaceae	192	0	6	0	0	0	0	198
	OTU81	f:Pseudomonadaceae	2	71	7	0	0	0	0	80
	OTU82	Undetermined	0	0	41	0	0	0	0	41
	OTU85	Undetermined	302	84	360	1374	4	7	0	2131
	OTU86	f:Campylobacteraceae	1	49	10	0	5	1	0	66
	OTU87	f:Desulfobacteraceae	0	0	14	0	0	0	0	14
	OTU89	f:Clostridiaceae	1	67	0	0	0	0	0	68
	OTU9	f:Idiomarinaceae	0	0	0	0	0	0	10841	10841
	OTU90	f:Enterobacteriaceae	11	0	4	68	0	0	0	83
	OTU92	f:Flavobacteriaceae	42	0	105	0	0	0	0	147
	OTU93	f:Microbacteriaceae	40	17	17	2	8	3	0	87
	OTU95	Undetermined	1	1	0	0	54	0	0	56
	OTU96	f:Puniceicoccaceae	60	7	5	0	1	1	0	74
	OTU97	f:Saprospiraceae	55	0	0	0	0	0	0	55
	OTU98	Undetermined	54	21	11	0	1	0	0	87
	OTU99	Undetermined	26	0	1	1	17	0	0	45
	Total reads		41461	46198	58326	42841	20692	26215	23886	259619
	Total OTUs number		105	96	99	69	64	53	21
	Considered OTUs number (containing at least 10 reads)		82	61	69	30	23	16	12
	% of saved OTUs		78.0952	63.5417	69.697	43.4783	35.9375	30.1887	57.1429
Note : A given OTU is considered as really detected when containing at least 10 reads ("considered OTUs"). An OTU is finally validated when detected in 3/3, 2/3 or 2/2 replicates of the epicPCR experiments. By doing so, only 67 OTUs can be validated in either technical ou biological replicates (see Table S2).

## Sheet: Table S3
Table S3: OTU detection according to the epicPCR methodology as presented Figure 4
A. Detected OTU lists																																													B. OTU detection probabilities
Method considered	Technical triplicates				Technical duplicates						Biological triplicates																		Biological duplicates																	Probability to detect a given OTU
	OTU detected in 3/3 bead batches		OTU detected in 2/3 bead batches		OTU detected in 2/2 bead batches						OTU detected in 3/3 bead batches									OTU detected in 2/3 bead batches									OTU detected in 2/2 bead batches																	in technical triplicate		in technical duplicate	in biological triplicate
Compared bead batches (according to Fig. S1)	A1∩A2∩A3	B1∩B2∩B3	A1∩A2∩A3	B1∩B2∩B3	A1∩A2	A1∩A3	A2∩A3	B1∩B2	B1∩B3	B2∩B3	A1∩B1∩C1	A1∩B2∩C1	A1∩B3∩C1	A2∩B1∩C1	A2∩B2∩C1	A2∩B3∩C1	A3∩B1∩C1	A3∩B2∩C1	A3∩B3∩C1	A1∩B1∩C1	A1∩B2∩C1	A1∩B3∩C1	A2∩B1∩C1	A2∩B2∩C1	A2∩B3∩C1	A3∩B1∩C1	A3∩B2∩C1	A3∩B3∩C1	A1∩B1	A1∩B2	A1∩B3	A2∩B1	A2∩B2	A2∩B3	A3∩B1	A3∩B2	A3∩B3	A1∩C1	A2∩C1	A3∩C1	B1∩C1	B2∩C1	B3∩C1		Detection OTU frequency OTU #	3/3	2/3	2/2	3/3
Detected OTU	OTU1	OTU1	OTU1	OTU1	OTU1	OTU1	OTU1	OTU1	OTU1	OTU1	OTU1	OTU1	OTU1	OTU1	OTU1	OTU1	OTU1	OTU1	OTU1	OTU1	OTU1	OTU1	OTU1	OTU1	OTU1	OTU1	OTU1	OTU1	OTU1	OTU1	OTU1	OTU1	OTU1	OTU1	OTU1	OTU1	OTU1	OTU1	OTU1	OTU1	OTU1	OTU1	OTU1		OTU1	1	1	1	1
			OTU10	OTU10			OTU10	OTU10						OTU10	OTU10		OTU10	OTU10		OTU10	OTU10		OTU10	OTU10	OTU10	OTU10	OTU10	OTU10				OTU10	OTU10		OTU10	OTU10			OTU10	OTU10	OTU10	OTU10			OTU10	0	1	0.33	0.44
			OTU106			OTU106																																							OTU106	0	0.5	0.17	0
	OTU11		OTU11		OTU11	OTU11	OTU11															OTU11			OTU11			OTU11			OTU11			OTU11			OTU11								OTU11	0.5	0.5	0.5	0
																										OTU114	OTU114	OTU114												OTU114					OTU114	0	0	0	0
			OTU115		OTU115																																								OTU115	0	0.5	0.17	0
			OTU118			OTU118																																							OTU118	0	0.5	0.17	0
	OTU12	OTU12	OTU12	OTU12	OTU12	OTU12	OTU12	OTU12	OTU12	OTU12	OTU12	OTU12	OTU12	OTU12	OTU12	OTU12	OTU12	OTU12	OTU12	OTU12	OTU12	OTU12	OTU12	OTU12	OTU12	OTU12	OTU12	OTU12	OTU12	OTU12	OTU12	OTU12	OTU12	OTU12	OTU12	OTU12	OTU12	OTU12	OTU12	OTU12	OTU12	OTU12	OTU12		OTU12	1	1	1	1
	OTU120		OTU120		OTU120	OTU120	OTU120																																						OTU120	0.5	0.5	0.5	0
			OTU121			OTU121																																							OTU121	0	0.5	0.17	0
			OTU13		OTU13															OTU13	OTU13	OTU13	OTU13	OTU13	OTU13													OTU13	OTU13						OTU13	0	0.5	0.17	0
			OTU131			OTU131																																							OTU131	0	0.5	0.17	0
	OTU14		OTU14		OTU14	OTU14	OTU14													OTU14			OTU14			OTU14			OTU14			OTU14			OTU14										OTU14	0.5	0.5	0.5	0
			OTU143			OTU143																																							OTU143	0	0.5	0.17	0
			OTU144		OTU144																																								OTU144	0	0.5	0.17	0
	OTU15	OTU15	OTU15	OTU15	OTU15	OTU15	OTU15	OTU15	OTU15	OTU15										OTU15	OTU15	OTU15	OTU15	OTU15	OTU15	OTU15	OTU15	OTU15	OTU15	OTU15	OTU15	OTU15	OTU15	OTU15	OTU15	OTU15	OTU15								OTU15	1	1	1	0
	OTU16		OTU16		OTU16	OTU16	OTU16													OTU16			OTU16			OTU16			OTU16			OTU16			OTU16										OTU16	0.5	0.5	0.5	0
	OTU166		OTU166		OTU166	OTU166	OTU166																																						OTU166	0.5	0.5	0.5	0
	OTU17		OTU17		OTU17	OTU17	OTU17														OTU17			OTU17			OTU17			OTU17			OTU17			OTU17									OTU17	0.5	0.5	0.5	0
	OTU18		OTU18		OTU18	OTU18	OTU18													OTU18			OTU18			OTU18			OTU18			OTU18			OTU18										OTU18	0.5	0.5	0.5	0
	OTU183		OTU183		OTU183	OTU183	OTU183																																						OTU183	0.5	0.5	0.5	0
			OTU19			OTU19																																							OTU19	0	0.5	0.17	0
																				OTU191									OTU191																OTU191	0	0	0	0
	OTU2	OTU2	OTU2	OTU2	OTU2	OTU2	OTU2	OTU2	OTU2	OTU2	OTU2	OTU2	OTU2	OTU2	OTU2	OTU2	OTU2	OTU2	OTU2	OTU2	OTU2	OTU2	OTU2	OTU2	OTU2	OTU2	OTU2	OTU2	OTU2	OTU2	OTU2	OTU2	OTU2	OTU2	OTU2	OTU2	OTU2	OTU2	OTU2	OTU2	OTU2	OTU2	OTU2		OTU2	1	1	1	1
	OTU21		OTU21		OTU21	OTU21	OTU21																																						OTU21	0.5	0.5	0.5	0
			OTU229	OTU229			OTU229	OTU229						OTU229	OTU229		OTU229	OTU229		OTU229	OTU229		OTU229	OTU229	OTU229	OTU229	OTU229	OTU229				OTU229	OTU229		OTU229	OTU229			OTU229	OTU229	OTU229	OTU229			OTU229	0	1	0.33	0.44
																							OTU23									OTU23													OTU23	0	0	0	0
			OTU249			OTU249															OTU249						OTU249			OTU249						OTU249									OTU249	0	0.5	0.17	0
	OTU25		OTU25		OTU25	OTU25	OTU25														OTU25			OTU25			OTU25			OTU25			OTU25			OTU25									OTU25	0.5	0.5	0.5	0
			OTU280			OTU280																																							OTU280	0	0.5	0.17	0
			OTU29	OTU29			OTU29			OTU29					OTU29	OTU29		OTU29	OTU29		OTU29	OTU29	OTU29	OTU29	OTU29	OTU29	OTU29	OTU29					OTU29	OTU29		OTU29	OTU29		OTU29	OTU29		OTU29	OTU29		OTU29	0	1	0.33	0.44
	OTU3		OTU3	OTU3	OTU3	OTU3	OTU3	OTU3												OTU3	OTU3		OTU3	OTU3		OTU3	OTU3		OTU3	OTU3		OTU3	OTU3		OTU3	OTU3									OTU3	0.5	1	0.67	0
				OTU31					OTU31														OTU31		OTU31							OTU31		OTU31											OTU31	0	0.5	0.17	0
			OTU314				OTU314																																						OTU314	0	0.5	0.17	0
	OTU32		OTU32	OTU32	OTU32	OTU32	OTU32			OTU32											OTU32	OTU32		OTU32	OTU32		OTU32	OTU32		OTU32	OTU32		OTU32	OTU32		OTU32	OTU32								OTU32	0.5	1	0.67	0
			OTU34				OTU34								OTU34			OTU34			OTU34		OTU34	OTU34	OTU34	OTU34	OTU34	OTU34					OTU34			OTU34			OTU34	OTU34		OTU34			OTU34	0	0.5	0.17	0.22
	OTU348		OTU348		OTU348	OTU348	OTU348																																						OTU348	0.5	0.5	0.5	0
			OTU35		OTU35																																								OTU35	0	0.5	0.17	0
	OTU38		OTU38		OTU38	OTU38	OTU38														OTU38			OTU38			OTU38			OTU38			OTU38			OTU38									OTU38	0.5	0.5	0.5	0
																						OTU40									OTU40														OTU40	0	0	0	0
	OTU42		OTU42		OTU42	OTU42	OTU42													OTU42			OTU42			OTU42																			OTU42	0.5	0.5	0.5	0
			OTU44			OTU44																							OTU42			OTU42			OTU42										OTU44	0	0.5	0.17	0
	OTU48		OTU48		OTU48	OTU48	OTU48																																						OTU48	0.5	0.5	0.5	0
	OTU5	OTU5	OTU5	OTU5	OTU5	OTU5	OTU5	OTU5	OTU5	OTU5	OTU5	OTU5	OTU5	OTU5	OTU5	OTU5	OTU5	OTU5	OTU5	OTU5	OTU5	OTU5	OTU5	OTU5	OTU5	OTU5	OTU5	OTU5	OTU5	OTU5	OTU5	OTU5	OTU5	OTU5	OTU5	OTU5	OTU5	OTU5	OTU5	OTU5	OTU5	OTU5	OTU5		OTU5	1	1	1	1
			OTU51		OTU51																																								OTU51	0	0.5	0.17	0
	OTU52		OTU52		OTU52	OTU52	OTU52														OTU52			OTU52			OTU52			OTU52			OTU52			OTU52									OTU52	0.5	0.5	0.5	0
			OTU55	OTU55			OTU55	OTU55															OTU55	OTU55		OTU55	OTU55					OTU55	OTU55		OTU55	OTU55									OTU55	0	1	0.33	0
	OTU56		OTU56		OTU56	OTU56	OTU56																																						OTU56	0.5	0.5	0.5	0
	OTU59		OTU59	OTU59	OTU59	OTU59	OTU59		OTU59											OTU59		OTU59	OTU59		OTU59	OTU59		OTU59	OTU59		OTU59	OTU59		OTU59	OTU59		OTU59								OTU59	0.5	1	0.667	0
	OTU6		OTU6		OTU6	OTU6	OTU6															OTU6			OTU6			OTU6			OTU6			OTU6			OTU6								OTU6	0.5	0.5	0.5	0
			OTU62			OTU62																																							OTU62	0	0.5	0.17	0
																										OTU63									OTU63										OTU63	0	0	0	0
																								OTU65									OTU65												OTU65	0	0	0	0
	OTU7	OTU7	OTU7	OTU7	OTU7	OTU7	OTU7	OTU7	OTU7	OTU7										OTU7	OTU7	OTU7	OTU7	OTU7	OTU7	OTU7	OTU7	OTU7	OTU7	OTU7	OTU7	OTU7	OTU7	OTU7	OTU7	OTU7	OTU7								OTU7	1	1	1	0
			OTU70		OTU70																																								OTU70	0	0.5	0.17	0
	OTU71		OTU71		OTU71	OTU71	OTU71																																						OTU71	0.5	0.5	0.5	0
	OTU72		OTU72		OTU72	OTU72	OTU72													OTU72			OTU72			OTU72			OTU72			OTU72			OTU72										OTU72	0.5	0.5	0.5	0
	OTU74		OTU74		OTU74	OTU74	OTU74																																						OTU74	0.5	0.5	0.5	0
	OTU78		OTU78		OTU78	OTU78	OTU78																																						OTU78	0.5	0.5	0.5	0
	OTU8		OTU8		OTU8	OTU8	OTU8															OTU8			OTU8			OTU8			OTU8			OTU8			OTU8								OTU8	0.5	0.5	0.5	0
	OTU85		OTU85		OTU85	OTU85	OTU85													OTU85			OTU85			OTU85			OTU85			OTU85			OTU85										OTU85	0.5	0.5	0.5	0
			OTU86				OTU86																																						OTU86	0	0.5	0.17	0
																				OTU90									OTU90																OTU90	0	0	0	0
			OTU92			OTU92																																							OTU92	0	0.5	0.17	0
	OTU93		OTU93		OTU93	OTU93	OTU93																																						OTU93	0.5	0.5	0.5	0
	OTU98		OTU98		OTU98	OTU98	OTU98																																						OTU98	0.5	0.5	0.5	0
																					OTU99									OTU99															OTU99	0	0	0	0
Number of detected OTUs	34	6	58	14	40	45	41	10	8	8	4	4	4	6	8	5	6	8	5	19	19	14	22	19	17	21	19	16	16	14	12	19	18	13	18	18	12	5	9	9	6	8	5		Number of detected OTUs	34	59	59	8
																																													Cumulative OTU detection probability	20.0	36.0	25.3	5.6
[truncated: 2 more columns]
